# Supplementary material for: Deciphering the Relationship between Obesity and Various Diseases from a Network Perspective
Source: Genes (Basel). 2017 Dec 18;8(12):392. doi: 10.3390/genes8120392 (PMC5748710; doi:10.3390/genes8120392)
Supplement: Supplementary file 1 [file genes-08-00392-s001.zip]

Archive with 4 entries (4 files):
- Table_S1.docx
- Table_S2.docx
- Table_S3.docx
- Table_S4.xlsx
