# Supplementary material for: Deciphering the Relationship between Obesity and Various Diseases from a Network Perspective
Source: Genes (Basel). 2017 Dec 18;8(12):392. doi: 10.3390/genes8120392 (PMC5748710; doi:10.3390/genes8120392)
Supplement: Supplementary file 1 [file genes-08-00392-s001.zip › Table_S4.xlsx]

## Sheet: endocrine
GENE	MIS	p-value	ProteinAtalas	GTEx	FANTOM5
RETN	981	<0.001	NA	lung, spleen	heart muscle, lung, spleen
PPP1R3A	954	<0.001	NA	heart muscle, skeletal muscle	heart muscle, skeletal muscle
NEUROD1	994	<0.001	CNS and bone marrow	cerebellum	cerebellum
MC2R	998	<0.001	NA	pituitary gland	pituitary gland
CYP17A1	994	<0.001	Appendix, Testis	adrenal gland	testis
AVP	997	<0.001	NA	hypothalamus	hippocampus, pituitary gland
INS	999	<0.001	pancreas	pancreas	pancreas
PPARG	999	<0.001	No enrichment	adipose tissue, breast	adipose tissue, breast
LIPC	984	<0.001	NA	liver	liver
AVPR2	804	<0.001	No enrichment	No enrichment	NA
PTPN1	999	<0.001	No enrichment	No enrichment	No enrichment
IGF2BP2	989	<0.001	No enrichment	No enrichment	No enrichment
SSTR5	968	0.013	NA	heart muscle, pituitary gland	gallbladder, tonsil
GCK	989	0.017	No enrichment	pituitary gland	pituitary gland
TSHR	980	0.017	thyroid gland	thyroid gland	thyroid gland
PAX4	925	0.03	NA	testis	NA
HGF	992	0.033	No enrichment	No enrichment	No enrichment
HNF1A	993	0.036	kidney, gastrointestinal tract, gallbladder and pancreas	colon, kidney, liver, pancreas, small intestine, stomach	colon, kidney, small intestine
HMGA1	984	0.041	No enrichment	No enrichment	No enrichment
FSHB	999	<0.001	pituitary gland	pituitary gland	pituitary gland
CYP11B1	973	<0.001	adrenal gland	adrenal gland	NA
IRS1	999	<0.001	No enrichment	No enrichment	No enrichment
KCNJ11	999	<0.001	No enrichment	skeletal muscle	cerebellum, skeletal muscle
AR	999	<0.001	No enrichment	No enrichment	No enrichment
ABCC8	999	<0.001	cerebellum	cerebellum, pituitary gland	cerebellum, pituitary gland
IL6	999	<0.001	Appendix, Bone marrow, Lymph node, Tonsil	adipose tissue, lung	appendix
STAT5B	999	<0.001	No enrichment	No enrichment	No enrichment
HNF4A	999	<0.001	intestinal tract, liver and kidney	colon, kidney, liver, small intestine	colon, liver, small intestine
ENPP1	979	<0.001	No enrichment	endometrium	No enrichment
IRS2	999	<0.001	No enrichment	No enrichment	No enrichment
CAPN10	923	<0.001	No enrichment	No enrichment	No enrichment
PAX8	954	0.014	NA	kidney, thyroid gland	kidney, thyroid gland
TBX19	937	0.017	No enrichment	pituitary gland	pituitary gland
SLC2A4	994	0.026	Heart muscle, skeletal muscle, smooth muscle	skeletal muscle	skeletal muscle
STAR	942	0.032	adrenal gland, testis	adrenal gland	ovary, testis
BMP15	699	0.034	NA	NA	NA
GPD2	924	0.038	No enrichment	No enrichment	No enrichment
GCGR	960	0.043	NA	kidney, liver	liver

## Sheet: psychiatric
GENE	MIS	p-value	ProteinAtalas	GTEx	FANTOM5
DRD4	972	<0.001	NA	no enrichment	retina
SLC6A4	961	<0.001	NA	lung, small intestine	lung, placenta
AKT1	999	<0.001	no enrichment	no enrichment	no enrichment
APOL4	742	<0.001	no enrichment	no enrichment	pituitary gland
COMT	981	<0.001	no enrichment	no enrichment	no enrichment
BDNF	999	<0.001	CNS	cerebellum	cerebellum
SLC6A3	984	0.017	NA	hypothalamus	NA
CHI3L1	842	0.024	NA	no enrichment	liver
APOL2	662	0.035	no enrichment	no enrichment	no enrichment
HCRT	967	0.043	NA	hypothalamus	NA
HTR2A	949	0.046	CNS and peripheral ganglia	cerebral cortex	brain, caudate, hippocampus, retina

## Sheet: bone
GENE	MIS	p-value	ProteinAtalas	GTEx	FANTOM5
ALPL	969	<0.001	no enrichment	no enrichment	no enrichment
ANKH	610	0.015	NA	no enrichment	no enrichment
TNFRSF11B	895	0.034	NA	no enrichment	no enrichment
EXT1	968	0.043	no enrichment	no enrichment	no enrichment
